# Supplementary material for: New Synthetic Quinoline (Qui) Derivatives as Novel Antioxidants and Potential HSA’s Antioxidant Activity Modulators—Spectroscopic Studies
Source: Molecules. 2022 Dec 30;28(1):320. doi: 10.3390/molecules28010320 (PMC9822009; doi:10.3390/molecules28010320)
Supplement: Supplementary file 1 [file molecules-28-00320-s001.zip]

Archive with 1 entries (1 files):
- molecules-2098349-supplementary.pdf
